# Supplementary material for: Investigation of the Effect of TiO2 as a Dietary Marker on Broiler Intestinal Fermentation: Combination of Ex Vivo Simulation and In Vivo Approach
Source: Animals (Basel). 2026 Jun 17;16(12):1867. doi: 10.3390/ani16121867 (PMC13296173; doi:10.3390/ani16121867)
Supplement: Supplementary file 1 [file animals-16-01867-s001.zip]

Archive with 1 entries (1 files):
- animals-4355170-supplementary.pdf
